# Supplementary material for: Toxic trajectories under future climate conditions
Source: PLoS One. 2019 Dec 23;14(12):e0226958. doi: 10.1371/journal.pone.0226958 (PMC6927791; doi:10.1371/journal.pone.0226958)
Supplement: S1 Tabulated Data File — (XLSX) [file pone.0226958.s001.xlsx]

## Sheet: Sheet1
		TOTALS		Probability of Flood in 2021							Probability of Flood in 2031							Probability of Flood in 2041							Probability of Flood in 2051							Probability of Flood in 2061
				(Prob > 0.00 %)	1st quintile	2nd quintile	3rd quintile	4th quintile	5th quintile		(Prob > 0.00 %)	1st quintile	2nd quintile	3rd quintile	4th quintile	5th quintile		(Prob > 0.00 %)	1st quintile	2nd quintile	3rd quintile	4th quintile	5th quintile		(Prob > 0.00 %)	1st quintile	2nd quintile	3rd quintile	4th quintile	5th quintile		(Prob > 0.00 %)	1st quintile	2nd quintile	3rd quintile	4th quintile	5th quintile
Cont. Sites in Subtracts w/n UAA City Boundary
Sites in UAA cities		9417		2636	1100	312	717	283	224		2456	980	373	616	168	319		3530	1258	801	673	473	325		2298	496	305	10	959	528		3185	1852	696	230	-	407
# of census tracts with site in its boundary		3127		712	299	103	117	98	95		878	412	137	70	95	164		1149	414	207	283	145	104		798	177	142	8	307	164		1051	614	295	90	-	52
Total Population		11853701		2777081	1168070	391685	504640	371466	341220		3827363	1807354	512484	324378	417309	765838		4910877	1677076	930776	1245496	680682	376847		3415840	692565	672856	44839	1298303	707277		4297755	2477877	1207180	354504	-	258194
Population in High Risk Flood Zones		777800		246461	71045	34035	48900	35587	56894		262588	90197	37818	25616	33192	75765		326534	112627	70902	56491	62237	24277		266231	77645	76238	3666	62785	45897		312028	163897	80927	32290	-	34914
Average of Median Household Income		40801		39873.2	41693.9	37650.6	39512.5	41111	35719.7		45553.9	50531.5	39996	35163	45084.7	42399.2		43293.7	43134.8	42829.9	47689.8	38544.8	39461.1		42570.9	39385.4	40970.7	67102.9	45667.1	40402.2		42122.2	41707.3	42917.5	46277.5	-	35316.3
# of census tracts that are neighbor to tract with a site in its boundary		11609		2638							4474							5832							3962							4631
Total Population		47735157		11248947							20372422							25693311							18018269							19857177
Population in High Flood Zone Risk		2560718		883287							1179641							1302971							1080732							1095048
Average of Median Household Income		50612.9		48591.6							53729.2							51712.2							51776.9							50535.9
# of census tract that are not neighbor, and do not have site		10833		22219							20800							19374							21186							20564
Total Population		49005008		94567838							8701167							81362911							88854196							87126830
Population in High Flood Zone Risk		2595234		4804004							4640573							4506046							4695570							4678836
Average of Median Household Income		63369.9		56035.9							55234.1							55971							55659.6							56038.6
				108593866

## Sheet: W.sites only
	2021	2031	2041	2051	2061
Sites in UAA cities w/>0 flood probability	2636	2456	3530	2298	3185
# of census tracts with site in its boundary	712	878	1149	798	1051
Total Population	2777081	3827363	4910877	3415840	4297755
Population in High Risk Flood Zones	246461	262588	326534	266231	312028
Average of Median Household Income	39873.2	45553.9	43293.7	42570.9	42122.2

## Sheet: Neighbors
Neighbors	2021	2031	2041	2051	2061
Tracts that neighbor a tract with a site in its boundary	2638	4474	5832	3962	4631
Total Population	11248947	20372422	25693311	18018269	19857177
Population in High Flood Zone Risk	883287	1179641	1302971	1080732	1095048
Average of Median Household Income	48591.6	53729.2	51712.2	51776.9	50535.9

## Sheet: W.sites only and neighbors
Tracts with contaminated sites	2021	2041
Sites in UAA cities w/high flood probability	2636	3530
# of census tracts with site in its boundary	712	1149
Total Population	2777081	4910877
Population in High Risk Flood Zones	246461	326534
Average of Median Household Income	39873.2	43293.7
Neighbors
Tracts that neighbor a tract with a site in its boundary	2638	5832
Total Population	11248947	25693311
Population in High Flood Zone Risk	883287	1302971
Average of Median Household Income	48591.6	51712.2
